# Supplementary material for: ACE: A Versatile Contrastive Learning Framework for Single-cell Mosaic Integration
Source: Genomics Proteomics Bioinformatics. 2025 Aug 4;23(4):qzaf062. doi: 10.1093/gpbjnl/qzaf062 (PMC12582371; doi:10.1093/gpbjnl/qzaf062)
Supplement: qzaf062_Supplementary_Data [file qzaf062_supplementary_data.zip]

Archive with 41 entries (41 files):
- supplementary material captions.docx
- Figure S1.pptx
- Figure S2.pptx
- Figure S3.pptx
- Figure S4.pptx
- Figure S5.pptx
- Figure S6.pptx
- Figure S7.pptx
- Figure S8.pptx
- Figure S9.pptx
- Figure S10.pptx
- Figure S11.pptx
- Figure S12.pptx
- Figure S13.pptx
- Figure S14.pptx
- Figure S15.pptx
- Figure S16.pptx
- Figure S17.pptx
- Figure S18.pptx
- Figure S19.pptx
- Figure S20.pptx
- Figure S21.pptx
- Figure S22.pptx
- Figure S23.pptx
- Figure S24.pptx
- Figure S25.pptx
- Figure S26.pptx
- Figure S27.pptx
- Figure S28.pptx
- Figure S29.pptx
- Figure S30.pptx
- Figure S31.pptx
- Figure S32.pptx
- Figure S33.pptx
- Figure S34.pptx
- Figure S35.pptx
- Figure S36.pptx
- Figure S37.pptx
- Figure S38.pptx
- Figure S39.pptx
- File S1.docx
